# Supplementary material for: Acute Administration of Metformin Protects Against Neuronal Apoptosis Induced by Cerebral Ischemia-Reperfusion Injury via Regulation of the AMPK/CREB/BDNF Pathway
Source: Front Pharmacol. 2022 Apr 1;13:832611. doi: 10.3389/fphar.2022.832611 (PMC9010658; doi:10.3389/fphar.2022.832611)
Supplement: Supplementary file 1 [file DataSheet1.ZIP]

Archive with 38 entries (34 files):
- Supplementary Figure 1.tif
- Supplementary Figure 2.tif
- Supplementary Figure 3.tif
- the original data for RT-qPCR.xlsx
- The original data of cell flow cytometry/
- The original data of cell flow cytometry/HUVECs/
- The original data of cell flow cytometry/HUVECs/20210909_Tube_005_005-内皮第二组-2.fcs
- The original data of cell flow cytometry/HUVECs/20210909_Tube_006_006-内皮第一组-2.fcs
- The original data of cell flow cytometry/HUVECs/20210909_Tube_008_008-内皮第一组-3.fcs
- The original data of cell flow cytometry/HUVECs/20210909_Tube_009_009-内皮第二组-1.fcs
- The original data of cell flow cytometry/HUVECs/20210909_Tube_010_010-内皮第一组-1.fcs
- The original data of cell flow cytometry/HUVECs/20210909_Tube_011_011-内皮第二组-3.fcs
- The original data of cell flow cytometry/SH-SY5Y cells/
- The original data of cell flow cytometry/SH-SY5Y cells/20210401_Tube_005-处理.fcs
- The original data of cell flow cytometry/SH-SY5Y cells/20210408_Tube_004-sham.fcs
- The original data of cell flow cytometry/SH-SY5Y cells/20210421_Tube_005-处理-1.fcs
- The original data of cell flow cytometry/SH-SY5Y cells/20210421_Tube_006-10.fcs
- The original data of cell flow cytometry/SH-SY5Y cells/20210421_Tube_007-20.fcs
- The original data of cell flow cytometry/SH-SY5Y cells/20210421_Tube_008-50.fcs
- The original data of cell flow cytometry/SH-SY5Y cells/20210428_Tube_001-sham1.fcs
- The original data of cell flow cytometry/SH-SY5Y cells/20210428_Tube_003-50-1.fcs
- The original data of cell flow cytometry/SH-SY5Y cells/20210428_Tube_004-10-1.fcs
- The original data of cell flow cytometry/SH-SY5Y cells/20210428_Tube_005-20-1.fcs
- The original data of cell flow cytometry/SH-SY5Y cells/20210428_Tube_006-20-2.fcs
- The original data of cell flow cytometry/SH-SY5Y cells/20210909_Tube_016_016-sham2.fcs
- The original data of cell flow cytometry/SH-SY5Y cells/20210909_Tube_021_021-10-2.fcs
- The original data of cell flow cytometry/SH-SY5Y cells/20210909_Tube_025_025-处理-2.fcs
- The original data of cell flow cytometry/SH-SY5Y cells/20210909_Tube_028_028-50-2.fcs
- The original data of cell flow cytometry/Transwell chamber assay/
- The original data of cell flow cytometry/Transwell chamber assay/20210401_Tube_004-给药2-1.fcs
- The original data of cell flow cytometry/Transwell chamber assay/20210401_Tube_006-处理2.fcs
- The original data of cell flow cytometry/Transwell chamber assay/20210401_Tube_008-处理3.fcs
- The original data of cell flow cytometry/Transwell chamber assay/20210408_Tube_005-给药1-2.fcs
- The original data of cell flow cytometry/Transwell chamber assay/20210408_Tube_006-给药1-3.fcs
- The original data of cell flow cytometry/Transwell chamber assay/20210408_Tube_007-给药1-1.fcs
- The original data of cell flow cytometry/Transwell chamber assay/20210415_Tube_004-给药2-2.fcs
- The original data of cell flow cytometry/Transwell chamber assay/20210415_Tube_007-给药2-3.fcs
- The original data of cell flow cytometry/Transwell chamber assay/20210909_Tube_026_026-处理1.fcs
