# Supplementary material for: Acute Administration of Metformin Protects Against Neuronal Apoptosis Induced by Cerebral Ischemia-Reperfusion Injury via Regulation of the AMPK/CREB/BDNF Pathway
Source: Front Pharmacol. 2022 Apr 1;13:832611. doi: 10.3389/fphar.2022.832611 (PMC9010658; doi:10.3389/fphar.2022.832611)
Supplement: Supplementary file 1 [file DataSheet1.ZIP › the original data for RT-qPCR.xlsx]

## Sheet: Sheet1
Brain tissues
	Cт Mean		ΔCт	ΔΔCт	2^(-ΔΔCт)
	ACTIN	BDNF
Sham	19.119	26.7013	7.58222	0.316496	0.803018
	17.7502	25.0593	7.30914	0.0434144	0.970356
	17.7933	24.6991	6.90582	-0.35991	1.28335
I/R 1/24H	19.1388	24.7016	5.56281	-1.70292	3.25559
	18.3135	24.218	5.90446	-1.36127	2.56911
	16.9759	23.5803	6.60447	-0.661261	1.58146
I/R 1/24H+Met	18.9471	23.7421	4.79495	-2.47077	5.54341
	19.4097	24.5097	5.09991	-2.16581	4.4872
	19.3929	24.4825	5.08959	-2.17613	4.51941
I/R 1/24H+Met+CC	19.5909	25.9154	6.32456	-0.94117	1.92009
	17.743	24.5146	6.77157	-0.494158	1.4085
	18.7755	25.489	6.7135	-0.55223	1.46635
HUVECs
	Cт Mean		ΔCт	ΔΔCт	2^(-ΔΔCт)
	ACTIN	BDNF
Sham	19.3714	30.3741	11.0027	-0.0552671	1.03905
	18.9195	30.0849	11.1654	0.107482	0.928207
	18.7696	29.7785	11.0089	-0.049079	1.0346
	20.0277	31.0825	11.0548	-0.00313604	1.00218
OGD/R 6/12H	20.1175	30.4127	10.2952	-0.762736	1.6967
	18.9546	29.2486	10.2941	-0.763878	1.69805
	19.0257	29.2516	10.2259	-0.832052	1.78022
	19.1653	29.475	10.3096	-0.748316	1.67983
OGD/R 6/12H+Met	19.4041	29.2527	9.84852	-1.20941	2.31243
	19.6271	29.3524	9.72529	-1.33264	2.51864
	18.7438	28.7045	9.96077	-1.09716	2.13933
	18.4282	28.1886	9.76034	-1.29759	2.45818
OGD/R 6/12H+AICAR	20.8165	30.6342	9.81769	-1.24024	2.36237
	20.1919	30.1543	9.96236	-1.09557	2.13697
	20.3966	30.3031	9.90646	-1.15147	2.22141
	19.0463	29.0509	10.0045	-1.05339	2.0754
OGD/R 6/12H+AICAR+CC	20.3067	30.6206	10.3139	-0.744031	1.67485
	20.9454	31.8764	10.931	-0.126929	1.09197
	20.6632	32.0181	11.355	0.29704	0.813921
	20.8581	31.4818	10.6237	-0.434271	1.35123
OGD/R 6/12H+Met+CC	20.7071	31.2884	10.5813	-0.476626	1.39149
	19.2626	30.6339	11.3713	0.313374	0.804758
	19.4545	30.35	10.8955	-0.162381	1.11913
	19.0407	29.5163	10.4757	-0.582275	1.49721
